# Supplementary material for: Comparative Analysis of Therapeutic Efficacy and Adverse Reactions among Various Thrombolytic Agents
Source: Toxics. 2024 Jun 25;12(7):458. doi: 10.3390/toxics12070458 (PMC11280831; doi:10.3390/toxics12070458)
Supplement: Supplementary file 1 [file toxics-12-00458-s001.zip]

Archive with 1 entries (1 files):
- toxics-3020642-supplementary.pdf
